# Supplementary material for: Effectiveness of discharge planning interventions on health-related outcomes among postpartum women: a systematic review and meta-analysis
Source: Front Public Health. 2026 Mar 23;14:1733799. doi: 10.3389/fpubh.2026.1733799 (PMC13051705; doi:10.3389/fpubh.2026.1733799)
Supplement: Supplementary file 3 [file Table_3.xlsx]

## Sheet: Sheet1
Supplementary File S3
（1）The original data on depression included in the meta-analysis
Outcome	Serial Number	Representative Literature	Country & Type	Participants, n	Intervention	Evaluation time points	Exp number	Exp Mean value	Exp SD	Cont number	Cont Mean value	Cont SD	Theoretical Basis	Followup support	Main measures	Evaluation tool
Depression	7	Yu 2024	China / RCT	102 I: 51 C: 51	Personalized health guidance based on psychological adjustment	After two weeks of intervention	51	41. 12	5. 68	51	44. 65	4. 86	no	yes	Anxiety、Depression、Rehabilitation Treatment Compliance	SDS
	8	Zhou 2016	China / RCT	120 I: 60 C: 60	Stage-based health education	Prior to discharge	60	31.27	3.38	60	40.12	4.42	no	no	Self-care ability、Postoperative Complications、Breastfeeding Rate、Anxiety、Depression	SDS
	10	Ahmed 2016	USA / RCT	106 I: 49 C: 57	Web-based interactive monitoring	At discharge 1、2 and 3 months after discharge	49	4.7	4.5	57	4.9	3.9	yes	yes	Exclusive breastfeeding rate、 any breastfeeding rate、 postpartum depression	EPDS
	11	Bick 2012	UK / Quasi-experimental	1466 I: 725 C: 741	Continuous quality improvement method	10 days postpartum、 3 months postpartum	575	6.74	4.8	616	6.77	4.53	no	no	breastfeeding、Maternal morbidity、Depression、Nursing Satisfaction	EPDS
	17	Gao 2015	China / RCT	180 primipara I: 90 C: 90	Postpartum education oriented towards interpersonal psychotherapy	6 weeks postpartum	90	7.61	3.43	90	8.96	4.55	yes	yes	Breastfeeding status、Postpartum depression、Perceived social support、Maternal role competence	EPDS
（2）The original data on anxiety included in the meta-analysis studies
Outcome	Serial Number	Representative Literature	Country & Type	Participants, n	Intervention	Evaluation time points	Exp number	Exp Mean value	Exp SD	Cont number	Cont Mean value	Cont SD	Theoretical Basis	Followup support	Main measures	Evaluation tool
Anxiety	7	Yu 2024	China / RCT	102 I: 51 C: 51	Personalized health guidance based on psychological adjustment	After two weeks of intervention	51	39.96	3.24	51	42.06	3.58	yes	yes	Anxiety、Depression、Rehabilitation Treatment Compliance	SAS
	8	Zhou 2016	China / RCT	120 I: 60 C: 60	Stage-based health education	Prior to discharge	60	30.45	3.12	60	38.56	4.23	no	yes	Self-care ability、Postoperative Complications、Breastfeeding Rate、Anxiety、Depression	SAS
	9	Zhu 2017	China / RCT	200 I: 100 C:100	Collaborative Care	Prior to discharge	100	46.38	6.28	100	58.46	5.48	yes	no	Anxiety、 Maternal-Infant Care、Knowledge、Nursing Satisfaction	SAS
	18	Gozali 2020	USA / Quasi-experimental	84 primipara I: 36 C: 48	Pediatrician-led newborn parenting course	At discharge	36	35.5	8.73	48	38.5	9.53	no	no	Anxiety、 Parenting confidence、 Neonatal care knowledge	STAI-AD
（3）The original data on self-care and neonatal care Competence included in the meta-analysis
Outcome	Serial Number	Representative Literature	Country & Type	Participants, n	Intervention	Evaluation time points	Experimental group		Control group		Theoretical Basis	Followup support	Main measures	Evaluation tool
Self-Care and Neonatal Care Competence							Events	Total	Events	Total
	2	Xia 2013	China / RCT	60 I: 30 C: 30	Professional Skills Guidance Table	Prior to discharge	19	30	8	30	no	no	Breastfeeding Skills、Newborn care skills、Healthcare Skills Mastery Rate、Nursing Satisfaction Rate	Self-developed Professional Skills Assessment Checklist
	4	Yang 2010	China / RCT	740 primipara I: 390 C: 350	Targeted health education	Prior to discharge	300	390	199	350	no	yes	Self-Care Knowledge、 Exclusive Breastfeeding、 Nursing Service Satisfaction	Self-developed Professional Skills Assessment Checklist
	8	Zhou 2016	China / RCT	120 I: 60 C: 60	Stage-based health education	Prior to discharge	57	60	48	60	no	yes	Self-care ability、Postoperative Complications、Breastfeeding Rate、Anxiety、Depression	Author-defined self-care ability assessment criteria
	19	Kashyap 2022	India / Quasi-experimental	4984 I: 3510 C: 1474	Nursing Companion Program	2 weeks postpartum	1268	3510	482	1474	yes	yes	Exclusive breastfeeding、Infant care skills、Neonatal complications、Maternal complications、Neonatal readmission rate	structured observation checklist
（4）The original data on Breastfeeding Self-Efficacy included in the meta-analysis
Outcome	Serial Number	Representative Literature	Country & Type	Participants, n	Intervention	Evaluation time points	Exp number	Exp Mean value	Exp SD	Cont number	Cont Mean value	Cont SD	Theoretical Basis	Followup support	Main measures	Evaluation tool
Breastfeeding Self-Efficacy	5	Yao(1) 2021	China / RCT	128 primipara I: 64 C: 64	Feeding education based on the behavior change model	42 days postpartum	64	131.07	13.68	64	108.32	12.04	yes	yes	Breastfeeding Self-Efficacy、 Exclusive Breastfeeding Rate、 Health Education Satisfaction Rate	BSES
	12	Çankaya 2024	Türkiye / RCT	128 primipara I: 64 C: 64	Carry out labor care in accordance with the recommendations of the World Health Organization (WHO)	postpartum	64	66.6	4.5	64	47.1	6.4	yes	no	Maternal parenting behaviors、Breastfeeding self-efficacy、 breastfeeding assessment tool	BSS
	14	Dodt 2015	Brazil / Quasi-experimental	96 I: 54 C: 42	Carry out postpartum education for mothers based at the hospital	2 months postpartum	54	79.1	1.2	42	70.7	2.5	no	yes	Breastfeeding self-efficacy、 Duration of breastfeeding	BSES-SF
	21	Yilmaz 2020	Türkiye / Quasi-experimental	60 I: 30 C: 30	Kangaroo mother care	3 days postpartum	30	65.5	3.95	30	55.5	7	no	no	Breastfeeding self-efficacy、 Perceived insufficient milk supply	BSS

## Sheet: Sheet2
study	n1	mean1	sd1	n2	mean2	sd2	有无理论	有无随访
Yu 2024	51	41.12	5.68	51	44.65	4.86	无	有
Zhou 2016	60	31.27	3.38	60	40.12	4.42	无	无
Ahmed 2016	84	4.7	4.5	57	4.9	3.9	有	有
Bick 2012	575	6.74	4.8	616	6.77	4.53	无	无
Gao 2015	90	7.61	3.43	90	8.96	4.55	有	有
study	a	b	c	d	有无理论	有无随访
Xia 2013	19	12	8	22	无	无
Yang 2010	300	90	199	151	无	有
Zhou 2016	57	3	48	12	无	有
Kashyap 2022	1268	2242	482	992	有	有

## Sheet: Sheet3
60	30	30
740	390	350
128	64	64
102	51	51
120	60	60
200	100	100
106	49	57
1466	725	741
128	64	64
96	54	42
180	90	90
84	36	48
4984	3510	1474
60	30	30
8454	5253	3201
